# Supplementary material for: Seasonal shifts in pronghorn antelope (Antilocapra americana) diets under a new lens: Examining diet composition using a molecular technique
Source: PLoS One. 2023 Oct 11;18(10):e0292725. doi: 10.1371/journal.pone.0292725 (PMC10566741; doi:10.1371/journal.pone.0292725)
Supplement: S1 Table — Sequence and read counts of plant chloroplast DNA of pronghorn antelope fecal samples from five subpopulations across three sampling periods (Late gestation [LG], Early lactation [EL], Breeding season [BS]), Idaho, USA. Read abundance was used to generate proportions of dietary protein intake and total percentage of each functional group for each subpopulation, sampling period, and year. Plant names are given as provided by the laboratory. (XLSX) [file pone.0292725.s001.xlsx]

## Sheet: Sheet1
Domain	Phylum	Order	Family	Genus	Species	Percent Match	Number Of Species	Birch Creek						Camas Prairie					Jarbidge						Little Wood					Pahsimeroi
								LG		EL		BS		LG	EL		BS		LG		EL		BS		LG	EL		BS		LG		EL		BS
								2018	2019	2018	2019	2018	2019	2019	2018	2019	2018	2019	2018	2019	2018	2019	2018	2019	2019	2018	2019	2018	2019	2018	2019	2018	2019	2018	2019
Eukaryota	Streptophyta	Equisetales	Equisetaceae	Equisetum	Equisetum spp	100	13	0	0	0	0	0	9	0	0	1772	0	0	0	0	0	0	0	0	0	0	79	0	0	0	0	0	0	0	0
Eukaryota	Streptophyta	Gentianales	Apocynaceae	Apocynum	Apocynum cannabinum	100	1	0	0	0	0	129	0	0	0	0	0	0	0	0	8	0	0	232	0	0	0	0	0	0	0	117	0	0	0
Eukaryota	Streptophyta	Caryophyllales	Caryophyllaceae	Arenaria	Arenaria serpyllifolia	100	1	0	0	0	0	0	0	0	0	0	0	0	0	0	0	0	0	0	0	0	0	0	0	0	0	0	0	109	0
Eukaryota	Streptophyta	Ranunculales	Ranunculaceae	Clematis	Clematis cirrhosa	100	1	0	0	0	0	0	0	0	0	0	0	0	0	0	0	0	0	0	0	0	0	0	0	0	0	0	42	0	0
Eukaryota	Streptophyta	Lamiales	Orobanchaceae	Cordylanthus	Cordylanthus capitatus	100	1	0	0	11	0	614	10	0	0	0	0	0	0	0	0	0	0	0	0	0	8	0	0	0	0	0	0	0	0
Eukaryota	Streptophyta	Asterales	Asteraceae	Erigeron	Erigeron pumilus	100	1	0	41	364	114	0	0	0	0	0	0	0	0	0	120	195	0	0	37	37	13	0	0	109	1220	7656	36683	0	0
Eukaryota	Streptophyta	Caryophyllales	Polygonaceae	Eriogonum	Eriogonum ovalifolium	100	3	38321	42804	110880	128689	57199	18350	30465	1825	310	69	17	7650	25652	6378	57248	869	10063	90780	46253	41112	1333	31321	46417	23040	21090	78953	39722	46085
Eukaryota	Streptophyta	Gentianales	Rubiaceae	Galium	Galium spp	100	70	0	0	0	0	0	9	0	0	0	0	0	0	0	0	0	0	0	0	0	0	0	0	0	0	0	0	0	0
Eukaryota	Streptophyta	Geraniales	Geraniaceae	Geranium	Geranium spp	100	9	0	0	0	0	0	0	0	0	0	0	0	0	108	0	45	0	0	92	0	169	0	11	0	0	0	0	0	0
Eukaryota	Streptophyta	Ericales	Primulaceae	Glaux	Glaux maritima	100	1	0	0	0	0	0	15	0	0	0	0	0	0	0	0	0	0	0	0	0	0	0	0	0	0	0	0	0	0
Eukaryota	Streptophyta	Asterales	Asteraceae	Grindelia	Grindelia squarrosa	100	1	0	0	0	0	0	0	0	0	0	0	0	0	0	65	102	155	84	0	0	0	13	0	31	92	0	220	48	0
Eukaryota	Streptophyta	Lamiales	Scrophulariaceae	Limosella	Limosella aquatica	100	2	0	0	0	0	0	0	0	0	0	0	0	0	0	2950	0	0	0	0	94	0	0	0	0	0	0	0	0	0
Eukaryota	Streptophyta	Ericales	Polemoniaceae	Linanthus	Linanthus pungens	100	1	31	0	0	0	0	8	0	0	0	0	0	0	0	0	0	0	0	0	0	0	0	0	36	0	0	9	16	66
Eukaryota	Streptophyta	Asterales	Asteraceae	Lophopappus	Lophopappus tarapacanus	100	1	0	0	0	0	0	0	0	0	0	29	0	0	0	0	0	0	0	0	0	0	0	0	0	0	0	0	0	0
Eukaryota	Streptophyta	Malvales	Malvaceae	Malva	Malva sylvestris	100	2	0	0	0	0	0	0	0	0	0	40	0	0	0	0	0	0	0	0	0	0	0	0	0	0	0	0	0	0
Eukaryota	Streptophyta	Cornales	Loasaceae	Mentzelia	Mentzelia albicaulis	100	1	0	0	0	0	0	0	0	0	9	0	0	0	0	0	0	0	0	0	0	147	0	0	0	0	0	25	0	0
Eukaryota	Streptophyta	Saxifragales	Saxifragaceae	Micranthes	Micranthes reflexa	100	1	0	0	0	0	0	0	0	0	0	0	0	0	0	0	0	0	0	19	0	0	0	0	0	0	0	0	0	0
Eukaryota	Streptophyta	Lamiales	Plantaginaceae	Penstemon	Penstemmon spp	100	98	84	594	332	1744	1820	372	154	0	9	0	0	12	578	244	781	0	8	225	11	425	0	176	2456	559	1211	138	11	23
Eukaryota	Streptophyta	Caryophyllales	Polygonaceae	Persicaria	Persicaria maculosa	100	1	0	0	0	0	0	0	0	0	0	19	0	0	0	0	0	0	0	0	0	0	0	0	0	0	29	0	0	0
Eukaryota	Streptophyta	Brassicales	Brassicaceae	Rorippa	Rorippa curvipes	100	2	0	0	0	0	0	0	0	0	0	0	0	0	0	0	0	0	9	0	0	0	16	0	0	0	0	0	0	0
Eukaryota	Streptophyta	Lamiales	Scrophulariaceae	Verbascum	Verbascum speciosum	100	1	0	0	0	0	0	0	0	0	0	0	0	0	0	0	0	0	0	0	0	0	0	0	0	0	0	0	0	223
Eukaryota	Streptophyta	Poales	Poaceae	Echinochloa	Echinochloa crus-galli	100	4	0	0	0	0	0	0	0	0	73	0	0	0	0	0	0	0	0	0	0	0	25	0	0	0	0	0	0	0
Eukaryota	Streptophyta	Poales	Poaceae	Hesperostipa	Hesperostipa comata	100	1	396	139	0	0	0	9	0	0	0	0	0	0	0	0	0	0	0	0	0	0	0	0	0	936	0	0	0	0
Eukaryota	Streptophyta	Poales	Juncaceae	Juncus	ranarius, prominens, alpinoarticulatus	100	6	0	30	0	0	37	35	687	64	19	0	0	0	23	0	92	0	0	627	329	2300	184	38	48	0	0	0	0	0
Eukaryota	Streptophyta	Poales	Poaceae	Poa	Poa spp.	100	3	125	0	0	0	13	0	0	0	0	0	0	12	29	0	0	0	0	0	0	0	0	0	22	42	0	11	57	183
Eukaryota	Streptophyta	Fabales	Fabaceae	Hedysarum	Hedysarum boreale	100	1	0	0	0	0	0	7743	0	0	0	0	0	0	0	0	0	0	0	0	0	0	0	0	0	0	0	0	0	0
Eukaryota	Streptophyta	Fabales	Fabaceae	Melilotus	Melilotus albus	100	2	0	0	0	10	24	0	0	0	0	10	8	0	0	0	0	0	27	0	0	0	13	9	0	0	0	0	38	0
Eukaryota	Streptophyta	Funariales	Funariaceae	Funaria	NA	100	4	0	0	0	0	27	0	0	0	0	0	0	0	0	0	0	20	0	0	0	0	20	0	0	0	10	0	43	0
Eukaryota	Streptophyta	Bryales	Bryaceae	Gemmabryum	Gemmabryum spp	100	2	0	0	0	17	20	0	0	0	0	0	0	0	0	0	0	0	8	0	0	298	0	0	0	191	0	0	18	10
Eukaryota	Streptophyta	Grimmiales	Grimmiaceae	Grimmia	Grimmia spp	100	33	0	0	0	0	0	0	0	0	0	0	0	0	20	12	26	0	2259	0	10	0	0	0	0	0	0	0	0	0
Eukaryota	Streptophyta	Gentianales	Rubiaceae	NA	NA	100	21	0	0	0	0	0	0	0	0	0	0	0	0	0	0	0	0	0	0	0	0	0	0	0	0	53	0	0	0
Eukaryota	Streptophyta	Bartramiales	Bartramiaceae	NA	NA	100	6	0	0	0	0	0	0	0	0	0	0	0	0	0	0	0	0	0	0	0	0	0	0	0	34	0	0	0	0
Eukaryota	Streptophyta	Bryales	Bryaceae	NA	NA	100	10	0	0	0	0	0	0	0	0	0	0	0	11	0	0	0	0	23	0	0	15	0	0	26	0	0	0	0	0
Eukaryota	Streptophyta	Funariales	Funariaceae	Physcomitrium	Physcomitrium pyriforme	100	1	0	0	0	0	0	0	0	0	0	0	0	0	0	0	0	0	0	0	0	22	0	0	0	0	0	0	0	0
Eukaryota	Streptophyta	Lamiales	Oleaceae	NA	NA	100	24	87	0	0	0	0	0	0	0	0	0	0	44	0	0	0	0	0	0	0	0	0	0	0	0	0	0	0	0
Eukaryota	Streptophyta	Fagales	Betulaceae	Alnus	Alnus incana	100	2	0	0	0	0	0	0	0	0	0	0	0	0	0	0	0	0	0	15	159	66	0	0	28	0	0	69	0	0
Eukaryota	Streptophyta	Ericales	Ericaceae	Arctostaphylos	Arctostaphylos uva-ursi	100	1	0	0	0	0	0	21	0	0	0	0	0	0	0	0	0	0	0	0	0	0	0	0	0	0	0	0	0	0
Eukaryota	Streptophyta	Ranunculales	Berberidaceae	Berberis	Berberis aristata	100	1	0	0	0	0	22	0	0	0	0	0	0	0	0	0	0	0	0	0	0	0	0	0	0	0	0	0	0	0
Eukaryota	Streptophyta	Rosales	Rosaceae	Cercocarpus	Cercocarpus montanus	100	2	0	0	0	40	223	0	0	0	0	0	0	0	0	0	0	0	0	0	0	0	0	0	13	0	0	0	0	0
Eukaryota	Streptophyta	Caryophyllales	Chenopodiaceae	Krascheninnikovia	Krascheninnikovia lanata	100	1	0	0	0	0	0	0	0	0	0	0	0	0	0	0	0	0	0	0	0	0	0	0	40	0	0	0	0	0
Eukaryota	Streptophyta	Rosales	Rosaceae	Prunus	NA	100	38	0	0	0	0	0	0	255	0	0	0	0	0	0	9	0	0	0	0	9	28	0	0	0	11	0	0	0	0
Eukaryota	Streptophyta	Rosales	Rosaceae	Purshia	Purshia tridentata	100	9	0	0	41	0	0	260	1398	1247	11	27	1152	90	504	7609	70451	4991	9	316	128243	101082	90	115302	0	0	0	39	198	4036
Eukaryota	Streptophyta	Sapindales	Sapindaceae	Acer	campestre or platanoides	100	2	0	0	0	0	0	0	0	0	0	0	0	0	12	0	0	0	0	0	0	0	0	0	0	0	0	0	0	0
Eukaryota	Streptophyta	Fagales	Betulaceae	Betula	NA	100	14	15	0	0	0	0	0	0	0	0	0	0	0	0	0	0	0	0	0	0	0	0	0	0	0	0	0	9	0
Eukaryota	Streptophyta	Pinales	Pinaceae	Picea	NA	100	31	154	0	79	10	0	0	100	0	0	0	0	0	0	0	13	0	0	26	114	0	64	0	0	95	319	0	0	0
Eukaryota	Streptophyta	Pinales	Pinaceae	Pseudotsuga	Pseudotsuga spp	100	6	0	0	1072	1969	1853	0	0	0	0	48	0	0	0	0	0	0	0	0	0	12	0	0	0	0	0	0	0	0
Eukaryota	Streptophyta	Fagales	Fagaceae	Quercus	Quercus spp	100	7	20	0	0	0	0	0	0	0	0	0	0	0	0	0	0	0	0	0	0	0	0	0	0	0	37	0	0	0
Eukaryota	Streptophyta	Cupressales	Cupressaceae	Thuja	Thuja spp	100	4	0	0	0	0	0	0	0	0	0	0	0	0	0	0	0	0	0	0	0	0	0	0	19	0	0	0	0	0
Eukaryota	Streptophyta	Pinales	Pinaceae	Tsuga	Tsuga spp	100	9	0	0	0	0	0	0	0	0	0	0	0	0	0	0	0	0	0	0	0	8	0	0	0	0	0	0	0	0
Eukaryota	Streptophyta	Caryophyllales	Amaranthaceae	Amaranthus	Amaranthus blitoides	99	12	0	8	0	0	0	0	0	0	0	63	0	0	0	0	0	252	46	0	0	0	16	0	8	0	0	20	0	0
Eukaryota	Streptophyta	Asterales	Asteraceae	Arnica	Arnica augustifolia	99	6	0	0	0	0	0	0	0	0	0	0	0	0	0	0	0	0	0	0	0	0	12	0	0	0	0	0	0	0
Eukaryota	Streptophyta	Caryophyllales	Polygonaceae	Bistorta	Bistorta plumosa	99	2	0	0	0	0	0	0	1441	0	0	0	0	0	0	0	0	0	0	9	0	0	0	0	0	0	0	0	0	0
Eukaryota	Streptophyta	Caryophyllales	Chenopodiaceae	Blitum	Blitum asiaticum	99	1	0	0	15457	4296	298	0	9	0	0	0	0	0	0	32	2363	10	0	0	219	2135	9	0	36	0	1095	66	45	90
Eukaryota	Streptophyta	Lamiales	Orobanchaceae	Castilleja	Castilleja spp	99	24	0	66	4875	8412	8648	277	0	79	0	0	0	9	0	1031	649	0	10	9	6826	2267	0	815	0	8	18	4148	0	63
Eukaryota	Streptophyta	Myrtales	Onagraceae	Chamaenerion	Chamaenerion angustifolium	99	1	0	0	0	75	0	0	0	0	84	0	0	0	0	0	0	0	0	0	0	85	0	260	0	0	0	0	0	0
Eukaryota	Streptophyta	Brassicales	Brassicaceae	Chorispora	Chorispora tenella	99	1	249	0	56	145	0	0	0	0	0	0	0	0	0	0	22	0	0	0	0	0	0	0	0	0	0	120	0	0
Eukaryota	Streptophyta	Caryophyllales	Montiaceae	Claytonia	Claytonia eschscholtzii	99	1	0	0	0	0	0	0	0	0	0	0	0	0	0	0	0	0	0	87	0	0	0	0	0	0	0	0	0	0
Eukaryota	Streptophyta	Commelinales	Commelinaceae	Commelina	Commelina erecta	99	1	0	0	0	0	0	0	0	0	0	0	0	0	0	0	0	0	0	0	0	0	0	0	0	0	0	18	0	0
Eukaryota	Streptophyta	Asterales	Asteraceae	Crepis	Crepis sibirica	99	2	10	42	257	1510	31	0	200	888	0	0	0	214	13522	1057	6624	245	36	2895	0	2037	0	14	573	0	49	489	0	0
Eukaryota	Streptophyta	Solanales	Convolvulaceae	Cuscuta	Cuscuta approximata	99	1	0	0	0	0	0	0	0	0	0	11	0	0	0	0	0	0	0	0	0	0	169	0	0	0	0	0	0	0
Eukaryota	Streptophyta	Brassicales	Brassicaceae	Cusickiella	Cusickiella douglasii	99	1	0	0	0	0	0	0	0	0	0	0	0	119	0	0	0	0	0	0	0	0	0	0	0	0	0	0	0	0
Eukaryota	Streptophyta	Ranunculales	Ranunculaceae	Delphinium	Delphinium geyeri	99	2	0	0	11	51	0	0	16	0	0	0	0	39	67	0	27	0	0	329	0	0	0	0	0	0	0	0	0	0
Eukaryota	Streptophyta	Brassicales	Brassicaceae	Descurainia	Descurainia sophia	99	1	0	0	20	0	60	0	0	0	0	0	0	14	36	17510	481	14	87	0	11	19	0	0	71	0	2244	159	0	0
Eukaryota	Streptophyta	Caryophyllales	Caryophyllaceae	Eremogone	Eremogone aculeata	99	2	0	97	0	9	293	0	33	0	0	0	0	0	0	0	0	0	0	1162	0	0	0	0	241	789	61	292	0	0
Eukaryota	Streptophyta	Asterales	Asteraceae	Floscaldasia	Floscaldasia hypsophila	99	1	0	0	0	10	0	0	0	0	0	0	0	0	0	0	0	0	0	0	0	0	0	0	0	0	0	0	0	0
Eukaryota	Streptophyta	Boraginales	Boraginaceae	Lappula	Lappula redowskii	99	1	16	9	0	0	15	11	0	0	0	0	0	0	0	0	18	0	0	0	0	0	0	0	7576	11	18	549	0	0
Eukaryota	Streptophyta	Boraginales	Boraginaceae	Mertensia	Mertensia maritima	99	2	0	0	1161	227	0	0	59	0	21	0	0	52	320	10	76	0	0	131	27	91	0	0	0	0	0	18	0	0
Eukaryota	Streptophyta	Boraginales	Boraginaceae	Myosotis	Myosotis scorpioides	99	2	0	0	0	0	0	0	0	47	0	0	0	8	0	9	14	0	0	0	0	0	0	0	0	0	0	0	0	0
Eukaryota	Streptophyta	Lamiales	Orobanchaceae	Orthocarpus	Orthocarpus spp.	99	3	0	0	0	0	0	0	0	0	0	0	0	0	0	0	0	0	170	0	0	0	0	0	0	0	0	0	0	0
Eukaryota	Streptophyta	Boraginales	Hydrophyllaceae	Phacelia	Phacelia pinnatifida	99	1	0	0	0	0	0	0	0	0	0	0	0	0	0	0	0	0	0	98	0	0	0	0	0	0	0	0	0	0
Eukaryota	Streptophyta	Lamiales	Plantaginaceae	Plantago	Plantago major	99	2	0	0	0	74	0	35	0	0	0	0	0	0	0	0	0	0	0	0	0	0	1411	0	0	0	0	62	10691	1543
Eukaryota	Streptophyta	Caryophyllales	Polygonaceae	Polygonum	Polygonum aviculare	99	4	1849	0	2182	3036	8671	967	27907	99813	204761	145057	69463	2130	77	81412	6813	70224	14268	0	6902	7175	105371	1283	713	29	34661	4855	11599	23916
Eukaryota	Streptophyta	Caryophyllales	Portulacaceae	Portulaca	Portulaca oleracea	99	1	0	0	0	0	0	0	0	0	0	77	0	0	0	0	0	0	0	0	0	0	0	0	0	0	0	0	0	0
Eukaryota	Streptophyta	Rosales	Rosaceae	Potentilla	Cinquefoil spp	99	31	0	0	0	15464	686	674	4009	1615	5134	281	272	37	2483	12299	819	8	196	221	2717	1221	16308	856	148	0	924	320	0	24
Eukaryota	Streptophyta	Ranunculales	Ranunculaceae	Ranunculus	Ranunculus sulphureus	99	8	0	35	0	0	0	0	160	0	0	0	0	1515	563	23	14	0	0	0	0	0	654	0	141	0	0	0	0	0
Eukaryota	Streptophyta	Solanales	Solanaceae	Solanum	Solanum spp	99	7	0	0	24	0	0	0	0	0	0	854	734	0	0	0	0	30	0	0	0	0	0	0	186	0	0	0	0	0
Eukaryota	Streptophyta	Brassicales	Brassicaceae	Thlaspi	Thlaspi arvense	99	1	0	0	0	0	0	0	0	0	11	27	0	0	0	0	38	0	0	0	88	0	13261	0	0	0	0	0	0	0
Eukaryota	Streptophyta	Asterales	Asteraceae	Vernonia	Vernonia gigantea	99	1	0	0	0	0	0	0	0	0	0	0	0	0	0	0	0	0	0	0	0	0	0	0	0	0	0	8	0	0
Eukaryota	Streptophyta	Lamiales	Plantaginaceae	Veronica	Veronica anagallis	99	2	0	0	0	0	0	0	58	15	645	0	0	0	0	0	22	0	0	0	0	9	0	0	0	0	0	0	0	15
Eukaryota	Streptophyta	Poales	Poaceae	Achnatherum	Achnatherum chingii	99	1	8	0	0	0	0	0	0	0	0	0	0	0	0	0	0	0	0	0	0	0	0	0	0	50	0	0	0	0
Eukaryota	Streptophyta	Poales	Poaceae	Brachypodium	Brachypodium distachyon	99	1	0	0	0	0	0	0	0	0	0	0	0	0	0	0	0	0	0	0	0	0	62	0	0	0	0	0	0	0
Eukaryota	Streptophyta	Poales	Cyperaceae	Carex	Cares spp	99	35	0	46	0	0	11	40	11	0	0	0	0	0	0	0	0	0	0	500	0	41	267	0	266	309	0	13	14	219
Eukaryota	Streptophyta	Poales	Poaceae	Phalaris	Phalaris arundinacea	99	1	0	9	0	0	0	0	0	0	0	18	0	0	0	0	0	0	0	0	0	0	0	0	0	0	0	0	0	0
Eukaryota	Streptophyta	Poales	Poaceae	Scolochloa	Scolochloa festucacea	99	1	0	27	0	45	14	56	0	0	0	0	0	23	42	0	36	0	0	147	133	82	13	0	18	42	10	60	55	0
Eukaryota	Streptophyta	Poales	Poaceae	Sesleria	Sesleria caerulea	99	1	0	0	0	0	8	0	0	0	0	0	0	0	14	0	0	0	0	8	0	0	0	0	9	0	0	16	24	20
Eukaryota	Streptophyta	Poales	Poaceae	Setaria	Setaria spp	99	6	0	0	0	0	0	0	0	13	0	54	0	0	0	0	0	0	0	0	0	0	0	0	0	0	196	0	14	46
Eukaryota	Streptophyta	Fabales	Fabaceae	Astragalus	Astragalus drummondii	99	6	67	37	1309	1110	1116	14	13	635	0	0	0	1238	922	588	1336	0	39	47	11	0	0	0	11	0	350	2706	0	58
Eukaryota	Streptophyta	Fabales	Fabaceae	Lotus	Lotus unifoliolatus	99	1	0	0	0	0	77	0	0	46	914	4327	4342	0	0	0	0	0	0	0	0	0	0	0	0	0	0	0	0	0
Eukaryota	Streptophyta	Fabales	Fabaceae	Lupinus	Lupinus spp	99	18	0	8	0	30	668	0	0	0	8	0	0	0	0	96	0	0	28	21	0	31	0	81	0	0	0	139	0	0
Eukaryota	Streptophyta	Fabales	Fabaceae	Medicago	Medicago sativa	99	9	34	0	117	149	1447	0	1421	898	3598	7114	1832	58	0	1216	1884	179	158	0	0	24	15625	29	673	446	11844	3736	17288	10987
Eukaryota	Streptophyta	Fabales	Fabaceae	Onobrychis	Onobrychis viciifolia	99	13	0	133	30	31757	0	62979	29454	54	0	0	13	350	110	2159	0	48	17	38	0	2101	0	1052	190	10	0	71	4350	415
Eukaryota	Streptophyta	Fabales	Fabaceae	Pisum		99	5	0	0	0	0	0	0	0	0	0	0	13	0	0	0	0	0	0	0	0	0	0	0	0	0	5190	0	59	0
Eukaryota	Streptophyta	Fabales	Fabaceae	Thermopsis	Thermopsis rhombifolia	99	2	0	0	0	0	0	119	0	0	0	0	0	0	0	0	0	0	0	0	0	0	0	0	0	0	0	0	0	0
Eukaryota	Streptophyta	Lamiales	Lamiaceae	NA	NA	99	5	0	0	0	0	0	0	0	0	0	0	0	0	0	0	0	0	0	0	0	0	0	0	0	0	0	0	12	0
Eukaryota	Streptophyta	Lamiales	Scrophulariaceae	NA	NA	99	14	0	0	0	0	0	0	0	0	0	0	0	0	0	53	0	0	0	0	0	0	0	0	0	0	0	0	0	0
Eukaryota	Streptophyta	Pottiales	Pottiaceae	NA	NA	99	3	11	0	0	0	1081	249	0	0	0	0	0	937	167	52	0	11	0	0	0	0	0	0	0	34	304	0	70	17
Eukaryota	Streptophyta	Caryophyllales	Chenopodiaceae	Atriplex	Atriplex canescens	99	3	1687	5558	469	412	2160	2082	26	9	393	175	0	1652	1338	354	59	291	1194	0	0	0	0	0	759	6129	45	1123	995	565
Eukaryota	Streptophyta	Rosales	Rhamnaceae	Rhamnus	Rhamnus lycioides	99	1	0	0	0	0	0	0	0	0	0	0	0	32	0	0	0	0	0	0	0	0	0	0	0	0	0	0	0	0
Eukaryota	Streptophyta	Saxifragales	Grossulariaceae	Ribes	Ribes lacustre	99	7	0	0	28	8	54	0	14147	689	353	0	0	0	0	410	10	171	0	322	920	450	255	309	2283	336	0	1309	25	284
Eukaryota	Streptophyta	Rosales	Rosaceae	Rubus	Rubus coreanus	99	1	0	0	0	0	0	44	0	0	490	0	0	0	0	14	171	9	0	0	53	275	62	166	0	0	0	523	53	0
Eukaryota	Streptophyta	Dipsacales	Caprifoliaceae	Symphoricarpos	Symphoricarpos occidentalis	99	1	0	0	201	521	0	15	26	0	0	0	0	0	0	0	0	0	0	0	9	0	0	0	0	0	0	0	0	0
Eukaryota	Streptophyta	Asterales	Asteraceae	Tetradymia	Tetradymia canescens	99	1	439	17	64	331	228	208	8	0	0	0	0	0	0	25	0	16	38	0	143	19	0	36	109	0	37	1771	0	8
Eukaryota	Streptophyta	Pinales	Pinaceae	Abies	NA	99	43	0	0	46	0	0	0	0	21	0	0	0	680	0	11	0	0	0	0	54	36	0	0	0	0	180	0	22	0
Eukaryota	Streptophyta	Cornales	Cornaceae	Cornus	Cornus spp	99	1	0	0	0	0	0	0	0	0	0	0	0	0	0	0	0	0	0	0	0	0	17	0	12	0	0	0	0	0
Eukaryota	Streptophyta	Cupressales	Cupressaceae	Juniperus	Juniperus spp	99	21	40	0	18	0	0	0	100	0	0	0	0	87	4594	0	0	0	0	393	0	0	0	0	28	20	191	0	0	0
Eukaryota	Streptophyta	Zingiberales	Musaceae	Musa	Musa spp	99	11	36	0	0	0	0	0	0	0	0	0	0	0	0	0	0	0	0	0	0	0	0	0	0	0	0	0	0	0
Eukaryota	Streptophyta	Pinales	Pinaceae	Pinus		99	59	2055	23	355	10695	227	25	403	129	3362	11	0	84	17	397	4374	18	43	217	1237	10091	166	9	60	73	350	7020	8	69
Eukaryota	Streptophyta	Malpighiales	Salicaceae	Populus		99	4	0	8	0	0	115	8	10	82	0	464	0	0	0	0	0	0	0	0	10	117	58	0	272	713	125	1650	496	99
Eukaryota	Streptophyta	Asparagales	Asparagaceae	NA	NA	98	2	0	0	0	0	0	0	9	0	0	0	0	0	0	0	0	0	0	0	0	0	0	0	0	0	0	0	0	0
Eukaryota	Streptophyta	Caryophyllales	Cactaceae	Opuntia	Opuntia polyacantha	98	1	0	0	12	0	0	0	0	0	0	0	0	0	0	0	0	0	0	0	0	0	0	0	0	0	86	10	36	0
Eukaryota	Streptophyta	Asparagales	Amaryllidaceae	Allium	Allium textile	98	2	37	24	359	0	0	0	0	0	0	0	0	45	653	189	394	0	0	427	33	387	0	0	92	0	13	45	0	0
Eukaryota	Streptophyta	Boraginales	Boraginaceae	Amsinckia	Amsinckia tessellata	98	1	0	0	0	0	0	0	328	6030	828	1176	0	0	87	96	19	0	0	0	580	84	0	0	8	0	0	0	0	0
Eukaryota	Streptophyta	Saxifragales	Saxifragaceae	Boykinia	Boykinia richardsonii	98	1	2387	372	544	462	0	0	106	0	0	0	0	894	124	0	0	0	0	713	0	0	0	0	2151	0	153	0	0	0
Eukaryota	Streptophyta	Myrtales	Onagraceae	Chamaenerion	Chamaenerion latifolium	98	1	0	0	0	20	0	0	0	164	91	0	0	0	80	91	702	0	0	0	106	1119	0	0	0	0	0	144	0	0
Eukaryota	Streptophyta	Caryophyllales	Chenopodiaceae	Chenopodium	Chenopodium spp	98	4	0	0	516	0	9	841	204	465	713	150	89	0	10	93	618	0	0	0	85	2573	1288	87	0	0	1374	10487	0	293
Eukaryota	Streptophyta	Boraginales	Boraginaceae	Cryptantha	Cryptantha minima	98	1	0	0	194	0	0	0	0	0	0	0	0	0	0	0	0	0	0	0	0	0	0	0	866	0	0	9	0	0
Eukaryota	Streptophyta	Myrtales	Onagraceae	Epilobium	Epilobium spp	98	12	11	0	0	0	0	0	0	303	620	56	168	0	0	1557	168	273	590	0	325	292	16	104	0	0	0	0	0	0
Eukaryota	Streptophyta	Ericales	Polemoniaceae	Eriastrum	Eriastrum pluriflorum	98	2	0	0	14	0	0	0	0	0	0	0	0	0	0	0	0	0	0	0	0	0	0	0	0	0	0	0	0	0
Eukaryota	Streptophyta	Malpighiales	Euphorbiaceae	Euphorbia	Euphorbia spp	98	14	0	0	0	0	0	0	0	0	417	161	0	0	0	0	0	0	0	0	0	0	0	0	0	0	1155	262	1707	108
Eukaryota	Streptophyta	Caryophyllales	Polygonaceae	Fallopia	Fallopia multiflora	98	1	0	0	0	4573	92	151	5665	27633	47368	15395	288	250	930	3506	134	174	41	3534	904	46318	3948	6313	276	0	1848	91	13	732
Eukaryota	Streptophyta	Rosales	Rosaceae	Geum	Geum triflorum	98	1	0	8007	297	7731	1138	46	72	0	0	0	0	528	557	0	1641	0	0	774	131	15	0	0	3047	0	24	0	0	0
Eukaryota	Streptophyta	Asterales	Asteraceae	Lapsana	Lapsana communis	98	1	0	0	0	0	0	0	0	3017	0	0	0	0	0	0	0	0	0	13	0	0	0	0	0	0	0	0	0	0
Eukaryota	Streptophyta	Brassicales	Brassicaceae	Lepidium	Lepidium spp	98	9	0	0	408	0	28	0	0	0	28	0	0	65	164	112	314	168	0	0	8	0	0	0	119	0	1382	78	0	0
Eukaryota	Streptophyta	Malpighiales	Linaceae	Linum	Linum lewisii	98	3	0	0	213	353	136	184	0	0	0	0	0	0	0	0	0	0	82	0	0	0	0	229	0	0	0	0	0	0
Eukaryota	Streptophyta	Apiales	Apiaceae	Pteryxia	Pteryxia terebinthina	98	1	0	0	0	50	0	0	26	0	0	0	0	161	1031	0	1304	0	0	272	0	16	0	0	0	22	44	105	0	0
Eukaryota	Streptophyta	Caryophyllales	Polygonaceae	Rheum	Rheum nobile	98	1	0	0	0	0	0	0	0	8	12	0	0	0	0	0	0	0	0	0	0	0	0	0	0	0	0	0	0	0
Eukaryota	Streptophyta	Asterales	Asteraceae	Saussurea	Saussurea krylovii	98	1	0	0	0	0	0	0	0	0	0	0	0	0	0	0	0	18	16	0	0	0	0	0	0	0	0	0	0	0
Eukaryota	Streptophyta	Saxifragales	Crassulaceae	Sedum	Sedum lanceolatum	98	1	0	1214	3380	2199	1332	0	0	0	0	0	0	66	0	0	0	0	0	0	8	0	0	0	12	0	682	1807	0	0
Eukaryota	Streptophyta	Poales	Poaceae	Avena	Avena fatua	98	20	0	0	0	0	0	0	0	246	0	2039	67	0	0	0	0	63	0	0	0	0	0	0	0	0	480	0	72	75
Eukaryota	Streptophyta	Poales	Poaceae	Bromus	Bromus tectorum	98	1	269	0	0	48	0	0	10	108	0	0	0	1662	1612	32	61	0	0	56	9	39	0	0	65	839	52	46	11	0
Eukaryota	Streptophyta	Fabales	Fabaceae	Lathyrus	Lathyrus spp	98	6	0	0	0	0	0	0	945	0	0	0	0	0	764	0	0	0	0	7773	0	131	22	0	0	0	0	0	0	0
Eukaryota	Streptophyta	Fabales	Fabaceae	Trifolium	Trifolium spp	98	38	0	0	0	624	1769	10	44	392	1389	0	45	0	0	0	53	0	0	0	1768	708	16741	117	35	0	0	66	5912	871
Eukaryota	Streptophyta	Brassicales	Brassicaceae	NA	NA	98	45	306	57	16198	9721	41	17	0	290	66	0	0	112	500	1136	3100	15	39	0	29	12	113	26	1383	471	18428	31873	380	95
Eukaryota	Streptophyta	Solanales	Convolvulaceae	NA	NA	98	25	0	0	0	0	214	0	123	15484	15854	10528	9136	57	0	2168	0	0	0	15	0	0	28	0	0	0	0	0	0	9
Eukaryota	Streptophyta	Liliales	Liliaceae	NA	lily family	98	51	0	0	0	0	0	0	0	0	0	0	0	0	0	0	0	0	0	25	0	0	0	0	0	0	0	0	0	0
Eukaryota	Streptophyta	Cornales	Loasaceae	NA	NA	98	2	0	0	0	0	0	0	0	0	0	0	0	0	0	0	0	0	0	0	0	182	0	0	0	0	0	0	0	0
Eukaryota	Streptophyta	Saxifragales	Saxifragaceae	NA	NA	98	5	0	28	0	0	0	0	0	0	0	0	0	0	0	0	0	0	0	634	0	354	0	0	241	0	0	0	0	0
Eukaryota	Streptophyta	Solanales	Solanaceae	NA	NA	98	100	0	0	0	0	0	0	0	0	0	589	136	0	0	0	0	0	0	0	0	0	0	0	0	0	0	0	0	0
Eukaryota	Streptophyta	Lamiales	Verbenaceae	NA	NA	98	90	0	0	0	0	0	0	0	0	0	0	0	0	0	0	0	89	52	0	0	0	0	0	0	0	309	0	0	0
Eukaryota	Streptophyta	Dicranales	Rhabdoweisiaceae	NA	NA	98	2	0	0	0	12	0	17	0	0	0	0	0	91	454	0	0	708	8	21	0	93	0	9	0	0	10	0	508	179
Eukaryota	Streptophyta	Asterales	Asteraceae	Artemisia	NA	98	6	46444	24660	13564	19899	57935	53972	4621	1222	448	815	165	14342	26464	7088	9197	10561	27812	2527	4950	7803	6541	1712	41009	56260	48582	75188	105697	63664
Eukaryota	Streptophyta	Asterales	Asteraceae	Berylsimpsonia	Berylsimpsonia sp. Clase 7675	98	1	0	0	0	0	10	0	0	0	0	0	0	0	0	0	0	12	0	0	0	0	9	0	0	0	0	0	0	0
Eukaryota	Streptophyta	Myrtales	Onagraceae	Fuchsia	Fuchsia lycioides	98	1	0	0	0	0	0	0	12	87	35	0	0	0	0	0	0	0	0	0	0	67	0	0	0	0	0	0	0	0
Eukaryota	Streptophyta	Caryophyllales	Chenopodiaceae	Grayia	Grayia spinosa	98	1	0	0	0	0	0	0	0	0	0	0	0	0	0	235	0	0	0	0	0	0	0	0	192	0	0	0	0	0
Eukaryota	Streptophyta	Rosales	Rosaceae	Pyrus	Pyrus spp	98	2	0	0	0	0	0	0	0	0	0	0	0	0	0	0	0	0	0	0	0	20	0	0	0	0	0	0	0	0
Eukaryota	Streptophyta	Paracryphiales	Paracryphiaceae	Quintinia	NA	98	2	0	0	0	0	0	0	0	17	84	30	61	0	0	0	0	0	0	0	0	0	0	0	0	0	0	0	0	0
Eukaryota	Streptophyta	Lamiales	Orobanchaceae	NA	Orobanchaceae	98	50	493	486	2948	6062	44828	1530	0	25	0	0	0	38	9	1755	450	0	18	0	683	125	0	209	0	0	0	8809	0	41
Eukaryota	Streptophyta	Rosales	Rosaceae	NA	Rosaceae	98	100	0	0	773	9449	1096	13372	1381	537	10402	20	101	42	0	986	4241	585	78	1280	1507	21809	2262	48333	0	0	485	38933	1463	2991
Eukaryota	Streptophyta	Caryophyllales	Chenopodiaceae	Bassia	Bassia scoparia	97	1	283	257	1321	5519	930	57	0	1682	10	91	0	0	9	234	185	1298	0	0	0	0	0	0	54	0	9713	6234	292	9407
Eukaryota	Streptophyta	Lamiales	Orobanchaceae	Chloropyron	Chloropyron spp	97	2	8	134	271	584	15843	433	0	0	0	0	0	0	0	0	0	0	0	0	53	85	0	0	0	0	0	85	0	0
Eukaryota	Streptophyta	Malpighiales	Euphorbiaceae	Chrozophora	Chrozophora tinctoria	97	1	0	0	0	0	0	0	0	0	0	0	0	0	0	17679	0	0	0	0	164	0	0	0	0	0	11	0	0	0
Eukaryota	Streptophyta	Lamiales	Plantaginaceae	Collinsia	Collinsia heterophylla	97	1	0	0	63	26	0	0	24	0	10	0	0	0	0	0	0	0	0	0	52	172	0	0	0	0	0	12	0	0
Eukaryota	Streptophyta	Santalales	Comandraceae	Comandra	Comandra umbellata	97	1	0	157	4574	41634	19538	3884	0	1252	0	0	0	0	4611	1380	4529	0	68	0	0	0	0	0	12	0	23	21835	18	0
Eukaryota	Streptophyta	Brassicales	Brassicaceae	Farsetia	Farsetia stylosa	97	1	0	0	8	0	0	0	0	0	0	0	0	0	0	0	0	0	0	0	0	0	0	0	0	0	0	0	0	0
Eukaryota	Streptophyta	Boraginales	Heliotropiaceae	Heliotropium	Heliotropium spp	97	26	0	0	0	0	0	0	20	0	0	0	0	0	0	0	0	0	0	19	0	818	0	0	0	0	0	0	0	0
Eukaryota	Streptophyta	Asterales	Asteraceae	Launaea	Launaea angustifolia	97	1	0	0	0	0	28	0	0	0	0	0	0	0	0	0	0	0	27	0	0	0	0	99	0	0	0	9	0	0
Eukaryota	Streptophyta	Asterales	Asteraceae	Madia	Madia sp. 1163	97	1	0	0	0	0	0	0	0	14	0	0	0	0	0	0	0	0	0	0	0	823	0	92	0	0	0	0	0	0
Eukaryota	Streptophyta	Asterales	Asteraceae	Mesogramma	Mesogramma apiifolium	97	1	0	0	0	0	0	0	114	46	487	575	273	0	0	41	0	0	0	0	0	0	589	0	0	0	0	0	13	0
Eukaryota	Streptophyta	Asterales	Asteraceae	Parthenium	Parthenium hysterophorus	97	2	0	0	0	18	0	0	0	0	0	0	0	0	0	0	0	0	0	20	0	0	0	0	0	0	0	0	0	0
Eukaryota	Streptophyta	Ericales	Polemoniaceae	Phlox	Phlox hoodii	97	2	112	192	24	990	1093	257	601	73	132	0	0	2082	1651	1462	157	72	510	72	24	9	19	0	107	762	18	372	0	222
Eukaryota	Streptophyta	Ericales	Primulaceae	Primula	Primula reinii	97	1	0	0	0	0	0	0	32	0	0	0	0	0	0	0	0	0	0	0	0	0	0	0	0	0	0	18	0	0
Eukaryota	Streptophyta	Brassicales	Brassicaceae	Ricotia	Ricotia aucheri	97	1	0	0	0	0	0	0	0	0	0	0	0	0	0	70	0	0	0	0	0	0	0	0	0	0	0	0	0	0
Eukaryota	Streptophyta	Caryophyllales	Caryophyllaceae	Silene	Silene spp	97	7	17	161	403	46	811	0	0	0	0	0	0	0	0	282	1446	0	0	0	0	826	9	0	839	43	13866	13899	8262	1559
Eukaryota	Streptophyta	Poales	Poaceae	Alopecurus	Alopecurus aequalis	97	1	0	0	0	0	0	0	0	0	0	0	0	0	0	0	0	0	0	0	0	0	930	0	0	0	0	0	0	0
Eukaryota	Streptophyta	Poales	Poaceae	Bromus	NA	97	4	35	0	0	49	27	39	46	54	0	43	0	3766	3652	111	313	11	1087	18	45	145	0	0	133	383	30	9	74	91
Eukaryota	Streptophyta	Poales	Poaceae	Oryza	Oryza sativa	97	5	0	0	0	0	0	0	0	0	0	117	0	0	125	0	0	0	0	0	0	0	0	0	0	0	0	0	0	0
Eukaryota	Streptophyta	Poales	Poaceae	Stipa	Stipa spp	97	25	0	0	0	0	0	0	0	0	0	0	0	0	0	0	0	0	0	0	0	0	0	0	0	69	0	0	0	0
Eukaryota	Streptophyta	Apiales	Apiaceae	NA	umbellifer family	97	46	0	8	0	0	0	0	1087	0	321	0	0	15	535	294	2118	0	0	1291	39	11557	0	0	0	0	352	116	0	0
Eukaryota	Streptophyta	Boraginales	Boraginaceae	NA	borage family	97	25	0	40	32	600	49	0	0	99	0	0	0	0	57	0	22	0	476	0	0	0	0	493	210	10	0	0	0	0
Eukaryota	Streptophyta	Caryophyllales	Chenopodiaceae	NA	NA	97	11	0	0	82	21	0	18	0	90	71	178	0	0	10	307	1848	0	1715	0	0	0	10	0	12	0	1198	230	51	0
Eukaryota	Streptophyta	Gentianales	Gentianaceae	NA	NA	97	4	0	0	0	832	0	0	0	0	0	0	0	0	0	0	0	0	0	0	0	0	0	0	0	0	0	0	0	0
Eukaryota	Streptophyta	Malvales	Malvaceae	NA	NA	97	12	0	0	0	0	9	0	0	528	784	0	0	0	0	287	99	142	0	0	93	264	0	0	15	0	8766	3458	649	47
Eukaryota	Streptophyta	Myrtales	Onagraceae	NA	NA	97	35	109	0	78	252	17	10	34	14926	18005	4034	2309	97	32	69658	65940	22021	28418	31	10800	24921	3123	2244	0	40	886	137	13	8
Eukaryota	Streptophyta	Lamiales	Plantaginaceae	NA	NA	97	8	0	0	0	0	0	0	488	10	172	0	0	0	45	0	0	0	0	15	336	84	102	0	0	0	0	0	0	0
Eukaryota	Streptophyta	Caryophyllales	Polygonaceae	NA	NA	97	30	87	1746	107	3933	420	389	36344	11009	11245	4453	5298	890	529	4021	2254	1069	6558	1222	1809	3466	14340	47	2463	53	13833	1513	3116	40
Eukaryota	Streptophyta	Poales	Poaceae	NA	NA	97	100	108931	115340	528	1223	8078	16783	9140	227	1847	676	71	159181	66897	630	6370	4518	1305	51862	2933	4884	16473	1035	63452	95213	531	12677	21447	30258
Eukaryota	Streptophyta	Fabales	Fabaceae	NA	legume family	97	45	0	0	0	8	0	292	20	39	92	0	99	0	0	98	152	19	17	0	0	0	478	0	0	36	130	54	240	329
Eukaryota	Streptophyta	Malpighiales	Salicaceae	NA	NA	97	26	152	0	0	1371	27	21	7637	31951	3678	16695	22	38	0	265	0	0	0	0	33	13	8	2386	10	10	0	174	646	26
Eukaryota	Streptophyta	Asterales	Asteraceae	Brickellia	Brickellia longifolia multiflora	97	1	8	0	0	0	0	0	0	0	0	0	0	0	0	0	0	0	0	0	0	0	0	0	0	0	0	0	0	0
Eukaryota	Streptophyta	Caryophyllales	Polygonaceae	Calligonum	Calligonum tetrapterum	97	1	0	0	0	0	0	0	213	0	0	0	0	0	53	0	65	0	242	59	20	0	0	0	0	0	0	0	0	0
Eukaryota	Streptophyta	Rosales	Rosaceae	Osteomeles	Osteomeles anthyllidifolia	97	1	0	0	0	0	0	0	0	0	0	0	0	0	0	0	0	0	0	0	0	0	0	10	0	0	0	0	0	0
Eukaryota	Streptophyta	Lamiales	Bignoniaceae	Podranea	Podranea ricasoliana	97	1	0	0	0	0	0	0	0	0	0	0	0	0	0	14	0	0	0	0	12	0	0	0	0	0	0	0	0	0
Eukaryota	Streptophyta	Saxifragales	Cercidiphyllaceae	Cercidiphyllum	Cercidiphyllum japonicum	97	1	0	0	0	0	0	0	175	0	0	0	0	2466	5380	0	0	10	0	11404	0	0	0	0	0	0	0	0	0	0
Eukaryota	Streptophyta	Malpighiales	Euphorbiaceae	Mabea	Mabea spp	97	2	0	0	0	0	0	0	0	0	0	0	0	0	0	9	0	0	0	0	0	0	0	0	0	0	0	0	0	0
Eukaryota	Streptophyta	Malpighiales	Salicaceae	Salix	Salix spp	97	38	0	0	0	51	1720	61	1065	1477	896	5090	0	0	0	82	0	0	0	0	236	642	0	101	0	0	0	472	0	0
Eukaryota	Streptophyta	Asterales	Asteraceae	NA	Asteraceae	97	100+	834	187	6418	22229	11041	17110	7667	37724	58017	58389	130149	1990	10871	57407	80542	139277	112497	14013	25764	38489	45348	19700	4414	1105	6559	8115	14565	3375
Eukaryota	Streptophyta	Caryophyllales	Polygonaceae	Antigonon	Antigonon leptopus	96	1	0	15	418	1417	115	0	0	0	0	0	0	0	0	0	0	0	0	0	0	0	0	0	240	0	0	241	0	0
Eukaryota	Streptophyta	Caryophyllales	Caryophyllaceae	Cerastium	Cerastium dinaricum	96	7	0	0	0	0	0	0	0	0	0	0	0	0	12094	0	0	0	0	0	0	0	0	0	0	0	0	0	0	44
Eukaryota	Streptophyta	Saxifragales	Saxifragaceae	Chrysosplenium	Chrysosplenium japonicum	96	1	0	0	27	0	0	0	0	0	0	0	0	0	0	0	0	0	0	0	0	0	0	0	0	0	0	0	0	0
Eukaryota	Streptophyta	Asterales	Asteraceae	Cremanthodium	Cremanthodium campanulatum	96	1	0	0	0	0	0	0	0	0	0	0	0	0	0	0	0	0	0	0	0	0	0	0	0	0	0	10	0	8
Eukaryota	Streptophyta	Lamiales	Orobanchaceae	Dasistoma	Dasistoma macrophylla	96	1	0	0	0	0	0	0	0	11	0	0	0	0	0	0	0	0	0	0	0	0	0	0	0	0	0	0	0	0
Eukaryota	Streptophyta	Asterales	Asteraceae	Diplostephium	Diplostephium ericoides	96	1	0	0	0	0	0	0	0	0	0	0	0	0	0	0	0	0	0	0	0	0	0	0	8	0	0	0	0	0
Eukaryota	Streptophyta	Alismatales	Araceae	Dracunculus	Dracunculus vulgaris	96	1	0	0	0	0	0	0	0	0	0	0	0	0	0	0	0	0	0	0	12	0	0	0	0	0	0	0	0	0
Eukaryota	Streptophyta	Ericales	Polemoniaceae	Ipomopsis	Ipomopsis longiflor	96	2	0	0	0	0	0	0	0	8	0	0	0	0	0	0	0	29	0	0	36	87	9	11	0	0	0	0	0	0
Eukaryota	Streptophyta	Liliales	Colchicaceae	Prosartes	Prosartes trachycarpa	96	1	0	0	0	0	0	0	0	0	0	0	0	0	18	0	0	0	0	59	91	581	0	0	0	0	0	0	0	0
Eukaryota	Streptophyta	Caryophyllales	Polygonaceae	Rumex	Rumex acetosa	96	12	0	0	0	8	0	0	87	18	31	0	0	0	0	0	0	0	8	0	115	56	168	0	0	0	71	0	0	0
Eukaryota	Streptophyta	Saxifragales	Saxifragaceae	Saxifraga	Saxifraga spp	96	50	0	0	0	0	0	0	0	0	0	0	0	0	64	0	0	0	0	72	0	0	0	0	0	0	0	0	0	0
Eukaryota	Streptophyta	Asterales	Asteraceae	Tagetes	Tagetes erecta	96	1	0	0	0	0	0	0	0	0	0	0	0	0	0	0	0	0	0	0	0	0	0	0	0	23	0	0	0	0
Eukaryota	Streptophyta	Malpighiales	Violaceae	Viola	Viola adunca	96	5	0	0	1134	1225	0	19	448	0	0	0	0	0	105	9	65	0	0	4200	132	10279	0	0	0	0	0	0	0	0
Eukaryota	Streptophyta	Poales	Poaceae	Elymus	Elymus nutans	96	1	43	0	0	0	67	0	0	0	0	0	0	20	47	0	0	0	0	20	0	0	12	0	8	0	0	0	0	0
Eukaryota	Streptophyta	Poales	Poaceae	Heteranthelium	Heteranthelium piliferum	96	1	21	0	0	0	0	0	0	0	0	0	0	0	0	0	0	0	0	0	0	0	0	0	8	9	0	0	0	0
Eukaryota	Streptophyta	Poales	Poaceae	Hordeum	Hordeum brachyantherum	96	3	686	112	18	0	0	150	13	128	234	114	120	833	91	0	0	0	11	0	0	74	0	0	113	873	681	1200	48	60
Eukaryota	Streptophyta	Poales	Poaceae	Puccinellia	Puccinellia lemmonii	96	18	0	0	0	0	0	0	0	0	0	0	0	0	0	0	0	0	0	0	0	0	13	0	0	0	0	0	0	0
Eukaryota	Streptophyta	Pottiales	Pottiaceae	Didymodon	Didymodon rigidulus	96	1	0	0	0	0	0	0	0	0	0	0	0	0	8	0	0	0	63	0	0	0	0	0	0	0	0	0	0	0
Eukaryota	Streptophyta	Asterales	Campanulaceae	NA	bellflower family	96	7	0	0	0	0	0	0	0	0	0	0	0	0	0	12	0	0	0	0	0	0	0	0	0	0	0	0	0	0
Eukaryota	Streptophyta	Caryophyllales	Chenopodiaceae	Caroxylon	Caroxylon sp. TS-2017	96	3	0	0	9	0	18	0	0	0	0	0	0	0	0	12	53	0	0	0	0	0	0	0	0	0	60	100	0	8
Eukaryota	Streptophyta	Malpighiales	Euphorbiaceae	Senefelderopsis	Senefelderopsis croizatii	96	1	0	0	0	0	0	0	0	0	0	0	0	0	0	1841	0	0	0	0	19	0	0	0	0	0	0	0	0	0
Eukaryota	Streptophyta	Geraniales	Geraniaceae	Erodium	Erodium cicutarium	95	3	0	0	0	0	0	0	0	0	0	0	0	189	5358	0	104	24	958	1394	0	0	0	0	1085	0	0	0	0	142
Eukaryota	Streptophyta	Boraginales	Boraginaceae	Paracaryum	Paracaryum rugulosum	95	1	0	0	0	0	0	0	0	28	0	10	0	0	0	0	0	0	0	0	0	0	0	0	0	0	0	0	0	0
Eukaryota	Streptophyta	Asterales	Asteraceae	Tragopogon	Tragopogon lamottei	95	1	0	0	0	0	0	0	0	0	0	0	48	0	0	0	0	0	0	0	0	0	0	0	0	0	0	0	0	0
Eukaryota	Streptophyta	Ericales	Polemoniaceae	NA	phlox family	95	8	0	0	0	53	0	0	0	29	94	0	0	0	0	0	29	0	0	0	336	1377	137	35	0	0	0	0	0	0
Eukaryota	Streptophyta	Caryophyllales	Amaranthaceae	Charpentiera	Charpentiera obovata	95	1	23	19	0	0	0	28	0	0	0	0	0	0	0	0	0	0	0	0	0	0	0	0	0	148	0	32	0	0
Eukaryota	Streptophyta	Lamiales	Plantaginaceae	Keckiella	Keckiella breviflora	95	1	0	0	0	0	0	0	11	0	0	0	0	0	0	0	0	0	0	0	0	0	0	0	0	0	0	0	0	0
Eukaryota	Streptophyta	Caryophyllales	Chenopodiaceae	Haloxylon	Haloxylon persicum	95	1	0	18	30	10	12	0	0	0	0	0	0	0	0	39	143	0	0	0	0	0	0	0	11	0	37	412	0	21
